# Supplementary material for: Clinical Outcomes Associated with Parenteral Nutrition Caloric Provision in Geriatric Patients with Infectious Colitis
Source: Nutrients. 2025 Nov 26;17(23):3707. doi: 10.3390/nu17233707 (PMC12694275; doi:10.3390/nu17233707)
Supplement: Supplementary file 1 [file nutrients-17-03707-s001.zip]

Archive with 1 entries (1 files):
- nutrients-3982211-supplementary.pdf
